# Supplementary material for: Bilateral Germ Cell Tumor of the Testis: Biological and Clinical Implications for a Stem Versus Genetic Origin of Cancers
Source: Cells. 2025 Apr 30;14(9):658. doi: 10.3390/cells14090658 (PMC12071550; doi:10.3390/cells14090658)
Supplement: Supplementary file 1 [file cells-14-00658-s001.zip]

Archive with 1 entries (1 files):
- cells-3522849-supplementary.pdf
